# Supplementary material for: A dual-platform toolkit for transient gene expression and genome editing in rubber dandelion (Taraxacum kok-saghyz)
Source: aBIOTECH. 2026 May 13;7(3):100053. doi: 10.1016/j.abiote.2026.100053 (PMC13231075; doi:10.1016/j.abiote.2026.100053)
Supplement: Multimedia component 1 [file mmc1.xlsx]

## Sheet: Table S1
Primers for promoter comparison
Primer name	sequence 5' to 3'	purpose
mini35S-F	ataatagctgtttgccaacttcgcaagacccttcctc	Amplification of mini35S promoters
mini35S-R	ggtgatttttgcggactctagaagctcgagatctgagtccgg	Amplification of mini35S promoters
1×35S-F	ataatagctgtttgccaatgagacttttcaacaaaggg	Amplification of 1×35S promoters
1×35S-R	ggtgatttttgcggactctagaagctcgagatctgagtccgg	Amplification of 1×35S promoters
2×35S-F	ataatagctgtttgccaaccggtcaacatgtggagcac	Amplification of 2×35S promoters
2×35S-R	ggtgatttttgcggactctagaagctcgagatctgagtccgg	Amplification of 2×35S promoters
AtUBQ10-F	ataatagctgtttgccaattaccacagctcttgcacctaacc	Amplification of AtUBQ10 promoters
AtUBQ10-R	ctggtgatttttgcggacctgttaatcagaaaaactcagattaatcg	Amplification of AtUBQ10 promoters
TkEF1α-F	ataatagctgtttgccaagactgacaatttggtacacgatac	Amplification of TkEF1α promoters
TkEF1α-R	ctggtgatttttgcggacccatcctgataaattaaaacaaaatgttag	Amplification of TkEF1α promoters
Primers for protein expression
Primer name	sequence 5' to 3'	purpose
Cas9-35sF	ggactcagatctcgagctatggccccaaagaagaagc	Amplification of Cas9 for 2×35S promoter-driven expression
Cas9-ubqF	gagtttttctgattaacagatggccccaaagaagaagc	Amplification of Cas9 for AtUBQ10 promoter-driven expression
Cas9-ef1aF	gttttaatttatcaggatgatggccccaaagaagaagc	Amplification of Cas9 for TkEF1α promoter-driven expression
Cas9-Flag-terR	ctggtgatttttgcggactcacttgtcatcgtcgtccttgtagtcttactccactttccgctttttc	Reverse primer to amplify Cas9 and fuse Flag tag
GFP-35sF	ggactcagatctcgagctatggtgagcaagggcgag	Amplification of GFP for 2×35S promoter-driven expression
GFP-ubqF	gagtttttctgattaacagatggtgagcaagggcgag	Amplification of GFP for AtUBQ10 promoter-driven expression
GFP-ef1aF	gttttaatttatcaggatggtgagcaagggcgagga	Amplification of GFP for TkEF1α promoter-driven expression
GFP-Flag-terR	ctggtgatttttgcggactcacttgtcatcgtcgtccttgtagtccttgtacagctcgtccatgc	Reverse primer to amplify GFP and fuse Flag tag
ATSTOP1-35sF	ggactcagatctcgagctatggaaactgaagacgatttgtg	Amplification of ATSTOP1 for 2×35S promoter-driven expression
ATSTOP1-ubqF	gagtttttctgattaacagatggaaactgaagacgatttgtg	Amplification of ATSTOP1 for AtUBQ10 promoter-driven expression
ATSTOP1-ef1aF	gttttaatttatcaggatgatggaaactgaagacgatttgtg	Amplification of ATSTOP1 for TkEF1α promoter-driven expression
ATSTOP1-Flag-terR	ctggtgatttttgcggactcacttgtcatcgtcgtccttgtagtcgagactagtatctgaaacagactc	Reverse primer to amplify ATSTOP1 and fuse Flag tag
TKSTOP1-35sF	ggactcagatctcgagctatggatcccgacggacttcc	Amplification of TKSTOP1 for 2×35S promoter-driven expression
TKSTOP1-ubqF	gagtttttctgattaacagatggatcccgacggacttcc	Amplification of TKSTOP1 for AtUBQ10 promoter-driven expression
TKSTOP1-ef1aF	gttttaatttatcaggatgatggatcccgacggacttcc	Amplification of TKSTOP1 for TkEF1α promoter-driven expression
TKSTOP1-Flag-terR	ctggtgatttttgcggactcacttgtcatcgtcgtccttgtagtctgaattccattcgaaaccaccat	Reverse primer to amplify TKSTOP1 and fuse Flag tag
Primers for marker construction
Primer name	sequence 5' to 3'	purpose
NLS1-CFP-F1st	gcggaaggtcggtatccacggagtcccagcagccatggtgagcaagggcgaggag	First round of CFP amplification and partial N-terminal NLS introduction
NLS1-CFP-F2nd	ggactcagatctcgagctatggccccaaagaagaagcggaaggtcggtatccac	Second round of CFP amplification and partial N-terminal NLS introduction
NLS2-CFP-R1st	gcctggccggcctttttcgtggccgccggccttttcttgtacagctcgtccatgc	First round of CFP amplification and partial C-terminal NLS introduction
NLS2-CFP-R2nd	ctggtgatttttgcggacttactttttcttttttgcctggccggcctttttcg	Second round of CFP amplification and partial C-terminal NLS introduction
PIP2A-F	ggactcagatctcgagctatggcaaaggatgtggaagcc	Amplification of ATPIP2A for fusion of CFP
PIP2A-R	tcctcgcccttgctcaccatgacgttggcagcacttctgaatg	Amplification of ATPIP2A for fusion of CFP
CFP-F	atggtgagcaagggcgaggag	Amplification of CFP for fusion of ATPIP2A
CFP-R	ctggtgatttttgcggacttacttgtacagctcgtccatgc	Amplification of CFP for fusion of ATPIP2A
mRFP-F	atggcctcctccgaggacgtc	Amplification of mRFP for fusion of TIP1;1 or Man49
mRFP-R	ctggtgatttttgcggacttaggcgccggtggagtg	Amplification of mRFP for fusion of TIP1;1 or Man49
TIP1;1-F	ggactcagatctcgagctatgccgatcagaaacatcgcc	Amplification of TIP1;1 for fusion of mRFP
TIP1;1-R	gtcctcggaggaggccatgtagtctgtggttgggagctg	Amplification of TIP1;1 for fusion of mRFP
MAN49-F	ggactcagatctcgagctatggctagcgggagcagatcag	Amplification of Man49 for fusion of mRFP
MAN49-R	gtcctcggaggaggccatgtcagtttgacggtcccaga	Amplification of Man49 for fusion of mRFP
Primers for transcriptional activity detection
Primer name	sequence 5' to 3'	purpose
GAL4-BD-F	ggactcagatctcgagctatgaagctactgtcttctatcgaaca	Amplification of GAL4-BD for fusion of effectors
GAL4-BD-R	ctggtgatttttgcggacggatcctgaaccccctcccgatacagtcaactgtctttgacc	Amplification of GAL4-BD for fusion of effectors
GAL4-AD-F	ggagggggttcaggatccgccaattttaatcaaagtgggaatattg	Amplification of GAL4-AD for fusion of GAL4-BD
GAL4-AD-R	ctggtgatttttgcggacctactctttttttgggtttggtgg	Amplification of GAL4-AD for fusion of GAL4-BD
VP16-F	ggagggggttcaggatccgcccccccgaccgatgtc	Amplification of VP16 for fusion of GAL4-BD
VP16-R	ctggtgatttttgcggacctacccaccgtactcgtcaattc	Amplification of VP16 for fusion of GAL4-BD
3×SRDX-F	ggagggggttcaggatcccttgatcttgatcttgaacttagacttgg	Amplification of 3×SRDX for fusion of GAL4-BD
3×SRDX-R	ctggtgatttttgcggacctatgcaaaccctagtcgtagttccagg	Amplification of 3×SRDX for fusion of GAL4-BD
3×DLN144-F	ggagggggttcaggatccgatttgaacagtccaccaggaagtgacctcaattcacctccgggct	Amplification of 3×DLN144 for fusion of GAL4-BD
3×DLN144-R	ctggtgatttttgcggacctagggtggactattcagatctgagcccggaggtgaattgaggtcacttcc	Amplification of 3×DLN144 for fusion of GAL4-BD
pALMT1-F	ataatagctgtttgccaacctggctccttttggttgtcta	Amplification of pALMT1 promoter
pALMT1-R	ctggtgatttttgcggacaacaccttttgatggtcactcagct	Amplification of pALMT1 promoter
ATSTOP1-35sF	ggactcagatctcgagctatggaaactgaagacgatttgtg	Amplification of ATSTOP1
ATSTOP1-Flag-terR	ctggtgatttttgcggactcacttgtcatcgtcgtccttgtagtcgagactagtatctgaaacagactc	Amplification of ATSTOP1 and fuse Flag tag
TKSTOP1-35sF	ggactcagatctcgagctatggatcccgacggacttcc	Amplification of TKSTOP1
TKSTOP1-Flag-terR	ctggtgatttttgcggactcacttgtcatcgtcgtccttgtagtctgaattccattcgaaaccaccat	Amplification of TKSTOP1 and fuse Flag tag
ATRAE1-35sF	ggactcagatctcgagctatgaagaaggttaaacagattcgtgtc	Amplification of RAE1
ATRAE1-terR	ctggtgatttttgcggacttaaggcgccatctcttccagc	Amplification of RAE1
Primers for genome editing reporter construction
Primer name	sequence 5' to 3'	purpose
YF-F	ggactcagatctcgagctatggtgagcaagggcgaggag	Amplification of N-terminal of YFP (1-128 bp)
YF-MRS-R	tctattaccctgttatccctaagagataaagggaactagtgctcctggacgtagccttc	Amplification of N-terminal of YFP (1-128 bp) and fuse partial MRS
MRS-FP-F	cttagggataacagggtaatagagataaagggaggcctgtaaacggccacaagttcagc	Amplification of C-terminal of YFP (67-720 bp) and fuse partial MRS
FP-R	ctggtgatttttgcggactcacttgtacagctcgtccatgcc	Amplification of C-terminal of YFP (67-720 bp)
REP-A-Fpre	cactcgaagatttcgttggggactAgcgCcagacagccggctacaac	First round of amplification introduces mutations to create reporter gene A before amplifying the full-length
Nluc-FA	ggactcagatctcgagctatggtcttcacactcgaagatttcgttggg	Amplification of mutated full-length reporter A
REP-C-Fpre	gttggggactggcgCcagacagccggctaGaaTctTgaccaagtccttgaacagggagg	First round of amplification introduces mutations to create reporter gene C before amplifying the full-length
Nluc-FC	ggactcagatctcgagctatggtcttcacactcgaagatttcgttggggactggcgCcag	Amplification of mutated full-length reporter C
REP-G-R	ctcagaccttcCtaTgggatgatgacatggatgtcg	Introduction of mutations by overlap PCR with full-length primers to create reporter G
REP-G-F	catcatcccAtaGgaaggtctgagcggcgacca	Introduction of mutations by overlap PCR with full-length primers to create reporter G
REP-T-R	catttggtcTcAgctcagTccttcatacgggatgatgacatgga	Introduction of mutations by overlap PCR with full-length primers to create reporter T
REP-T-F	ggActgagcTgAgaccaaatggggcagatcgaaaaaatttttaaggtggtgtac	Introduction of mutations by overlap PCR with full-length primers to create reporter T
Nluc-F	ggactcagatctcgagctatggtcttcacactcgaagatttcgttggg	Amplification of full-length Nluc or mutated full-length reporters
Nluc-R	ctggtgatttttgcggacttacgccagaatgcgttcgc	Amplification of full-length Nluc or mutated full-length reporters
sgMRS-F	attgaacagggtaatagagataaa	Primers for sgRNA targets to MRS
sgMRS-R	aaactttatctctattaccctgtt	Primers for sgRNA targets to MRS
sgTKSTOP1KO-F	attggagtccagtgcaggaaagg	Primers for sgRNA targets to TKSTOP1
sgTKSTOP1KO-R	aaaccctttcctgcactggactc	Primers for sgRNA targets to TKSTOP1
sgTKALMT1KO-F	attggatgggtgatgccggaatg	Primers for sgRNA targets to TKALMT1
sgTKALMT1KO-R	aaaccattccggcatcacccatc	Primers for sgRNA targets to TKALMT1
sgTKSTOP1BE-F	attgggacacatgcctgccatgc	Primers for sgRNA targets to TKSTOP1
sgTKSTOP1BE-R	aaacgcatggcaggcatgtgtcc	Primers for sgRNA targets to TKSTOP1
sgTKALMT1BE-F	attggtcaagacagcccacattc	Primers for sgRNA targets to TKALMT1
sgTKALMT1BE-R	aaacgaatgtgggctgtcttgac	Primers for sgRNA targets to TKALMT1
Primers for genotyping
Primer name	sequence 5' to 3'	purpose
TKSTOP1-seqkoF	ggagtgagtacggtgtgcctaaggagatcgcatccgc	High-throughput sequencing for TKSTOP1 knockout
TKSTOP1-seqkoR	gagttggatgctggatggatcagattccggcgagtgt	High-throughput sequencing for TKSTOP1 knockout
TKSTOP1-seqbeF	ggagtgagtacggtgtgcggaaatgttcatgtgggacaag	High-throughput sequencing for TKSTOP1 base editing
TKSTOP1-seqbeR	gagttggatgctggatggcttttgccttctcatcctcctc	High-throughput sequencing for TKSTOP1 base editing
TKALMT1-seqkobeF	ggagtgagtacggtgtgcctaattctttgataaattgtttcgg	High-throughput sequencing for TKALMT1 knockout and base editing
TKALMT1-seqkobeR	gagttggatgctggatgggcattagccatcacattggtttc	High-throughput sequencing for TKALMT1 knockout and base editing
